# Supplementary material for: Genome Organization of Four Brazilian Xanthomonas albilineans Strains Does Not Correlate with Aggressiveness
Source: Microbiol Spectr. 2023 Apr 13;11(3):e02802-22. doi: 10.1128/spectrum.02802-22 (PMC10269729; doi:10.1128/spectrum.02802-22)
Supplement: Supplemental file 2 — Table S3. Download spectrum.02802-22-s0002.xlsx, XLSX file, 0.2 MB [file spectrum.02802-22-s0002.xlsx]

## Sheet: Ribosomal Proteins and Common H
Ortholog_Groups	Genral description	Product	Locus_Tag	TPM		Locus_Tag	TPM		Locus_Tag	TPM		Locus_Tag	TPM
OrtGroup454	ribosomal protein	50S ribosomal protein L5	Xa04_02335	4866.53		Xa11_02875	4821.99		Xa21_02975	6170.77		Xa26_02680	4819.63
OrtGroup438	ribosomal protein	50S ribosomal protein L7/L12	Xa04_02235	4858.3		Xa11_02775	5398.96		Xa21_02875	5803.22		Xa26_02580	5489.79
OrtGroup452	ribosomal protein	50S ribosomal protein L14	Xa04_02325	3734.01		Xa11_02865	3543.43		Xa21_02965	4737.79		Xa26_02670	3871.34
OrtGroup451	ribosomal protein	30S ribosomal protein S17	Xa04_02320	3273.95		Xa11_02860	3431.56		Xa21_02960	4409.14		Xa26_02665	3955
OrtGroup450	ribosomal protein	50S ribosomal protein L29	Xa04_02315	3267.35		Xa11_02855	4155.21		Xa21_02955	4595.77		Xa26_02660	4038.12
OrtGroup448	ribosomal protein	30S ribosomal protein S3	Xa04_02305	3158.8		Xa11_02845	4185.72		Xa21_02945	4408.96		Xa26_02650	4153.96
OrtGroup435	ribosomal protein	50S ribosomal protein L11	Xa04_02220	3075.96		Xa11_02760	5074.89		Xa21_02860	3542.5		Xa26_02565	4042.47
OrtGroup453	ribosomal protein	50S ribosomal protein L24	Xa04_02330	2831.36		Xa11_02870	2799.78		Xa21_02970	3750		Xa26_02675	2892.59
OrtGroup743	ribosomal protein	50S ribosomal protein L21	Xa04_04355	2551.28		Xa11_04900	6112.74		Xa21_04980	2814.1		Xa26_04705	3712.52
OrtGroup449	ribosomal protein	50S ribosomal protein L16	Xa04_02310	2470.02		Xa11_02850	2737.86		Xa21_02950	3333.4		Xa26_02655	2681.25
OrtGroup121	ribosomal protein	30S ribosomal protein S13	Xa04_02385	2465.78		Xa11_02920	3598.03		Xa21_03020	2884.87		Xa26_02725	2289.88
OrtGroup437	ribosomal protein	50S ribosomal protein L10	Xa04_02230	2424.29		Xa11_02770	3052.47		Xa21_02870	5259.49		Xa26_02575	3139.95
OrtGroup444	ribosomal protein	50S ribosomal protein L3	Xa04_02275	2258.47		Xa11_02815	4433.43		Xa21_02915	2189.5		Xa26_02620	3128.19
OrtGroup122	ribosomal protein	30S ribosomal protein S10	Xa04_02270	2253.7		Xa11_02810	4474.68		Xa21_02910	2305.18		Xa26_02615	2621.26
OrtGroup463	ribosomal protein	30S ribosomal protein S4	Xa04_02395	2127.54		Xa11_02930	2782.57		Xa21_03030	1938.95		Xa26_02735	2495.29
OrtGroup123	ribosomal protein	50S ribosomal protein L28	Xa04_00580	2064.12		Xa11_00575	2459.56		Xa21_00575	1593		Xa26_00575	2734.35
OrtGroup109	ribosomal protein	30S ribosomal protein S21	Xa04_01790	2030.72		Xa11_02330	5402.94		Xa21_02430	2876.69		Xa26_02135	2920.14
OrtGroup457	ribosomal protein	50S ribosomal protein L6	Xa04_02350	2003.31		Xa11_02890	3088.3		Xa21_02990	2343.76		Xa26_02695	2431.78
OrtGroup288	ribosomal protein	50S ribosomal protein L13	Xa04_01150	1973.11		Xa11_01470	3654.5		Xa21_01475	2335.72		Xa26_01495	1970.85
OrtGroup456	ribosomal protein	30S ribosomal protein S8	Xa04_02345	1962.86		Xa11_02885	2938.09		Xa21_02985	2153.31		Xa26_02690	2032.37
OrtGroup461	ribosomal protein	50S ribosomal protein L15	Xa04_02370	1920.78		Xa11_02910	2863.37		Xa21_03010	2487.66		Xa26_02715	2718.94
OrtGroup1674	ribosomal protein	type B 50S ribosomal protein L31	Xa04_11625	1915.32		Xa11_12195	3314.57		Xa21_12470	2332.42		Xa26_12215	2720.91
OrtGroup114	ribosomal protein	30S ribosomal protein S11	Xa04_02390	1901.66		Xa11_02925	2613.74		Xa21_03025	2028.81		Xa26_02730	1753.67
OrtGroup436	ribosomal protein	50S ribosomal protein L1	Xa04_02225	1894.53		Xa11_02765	2791.73		Xa21_02865	2359		Xa26_02570	2559.16
OrtGroup125	ribosomal protein	50S ribosomal protein L35	Xa04_05200	1863.58		Xa11_05725	3451.39		Xa21_05785	1928.39		Xa26_05505	1821.6
OrtGroup459	ribosomal protein	30S ribosomal protein S5	Xa04_02360	1861.34		Xa11_02900	2842.51		Xa21_03000	2045.91		Xa26_02705	2386.95
OrtGroup746	ribosomal protein	30S ribosomal protein S20	Xa04_04370	1845.89		Xa11_04915	3458.93		Xa21_04995	2355.83		Xa26_04720	2145.77
OrtGroup111	ribosomal protein	50S ribosomal protein L36	Xa04_07885	1793.76		Xa11_08370	2893.29		Xa21_08645	1974.89		Xa26_08110	2258.72
OrtGroup1186	ribosomal protein	30S ribosomal protein S1	Xa04_07875	1777.42		Xa11_08360	2471.76		Xa21_08635	2122.38		Xa26_08100	2324.31
OrtGroup442	ribosomal protein	30S ribosomal protein S7	Xa04_02255	1775.78		Xa11_02795	2549.2		Xa21_02895	2021.96		Xa26_02600	1810.31
OrtGroup1456	ribosomal protein	30S ribosomal protein S2	Xa04_09995	1733.76		Xa11_10485	2031.43		Xa21_10755	2032.14		Xa26_10570	1495.89
OrtGroup116	ribosomal protein	50S ribosomal protein L22	Xa04_02300	1715.04		Xa11_02840	3033.64		Xa21_02940	2609.76		Xa26_02645	3090.64
OrtGroup446	ribosomal protein	50S ribosomal protein L2	Xa04_02290	1709.36		Xa11_02830	4011.82		Xa21_02930	2379.32		Xa26_02635	3938.35
OrtGroup445	ribosomal protein	50S ribosomal protein L4	Xa04_02280	1638.82		Xa11_02820	3370.01		Xa21_02920	1451.31		Xa26_02625	3076.31
OrtGroup460	ribosomal protein	50S ribosomal protein L30	Xa04_02365	1611.4		Xa11_02905	2464.22		Xa21_03005	2105.1		Xa26_02710	2118.06
OrtGroup118	ribosomal protein	50S ribosomal protein L33	Xa04_00585	1584.89		Xa11_00580	2979.13		Xa21_00580	1914.6		Xa26_00580	2123.04
OrtGroup769	ribosomal protein	50S ribosomal protein L19	Xa04_04545	1572.2		Xa11_05090	2621.9		Xa21_05170	1735.18		Xa26_04895	1821.08
OrtGroup455	ribosomal protein	30S ribosomal protein S14	Xa04_02340	1546.15		Xa11_02880	1407.48		Xa21_02980	2045.79		Xa26_02685	1545.96
OrtGroup441	ribosomal protein	30S ribosomal protein S12	Xa04_02250	1539.35		Xa11_02790	2856.77		Xa21_02890	1881.52		Xa26_02595	2225.15
OrtGroup447	ribosomal protein	30S ribosomal protein S19	Xa04_02295	1503.04		Xa11_02835	2833.23		Xa21_02935	2473.42		Xa26_02640	2850.98
OrtGroup528	ribosomal protein	50S ribosomal protein L32	Xa04_02840	1457.82		Xa11_03375	2299.77		Xa21_03485	1383.29		Xa26_03180	1833.66
OrtGroup430	ribosomal protein	50S ribosomal protein L25/general stress protein Ctc	Xa04_02170	1427.6		Xa11_02710	2324.06		Xa21_02810	1711.54		Xa26_02515	2150.43
OrtGroup110	ribosomal protein	30S ribosomal protein S15	Xa04_04865	1379.11		Xa11_05410	2236.33		Xa21_05485	1533		Xa26_05210	1648.21
OrtGroup124	ribosomal protein	50S ribosomal protein L20	Xa04_05205	1292.84		Xa11_05730	2502.38		Xa21_05790	1500.99		Xa26_05510	1394.75
OrtGroup1280	ribosomal protein	30S ribosomal protein S6	Xa04_08560	1228.5		Xa11_09040	2491.48		Xa21_09315	1501.85		Xa26_09125	1330.76
OrtGroup115	ribosomal protein	50S ribosomal protein L23	Xa04_02285	1227.73		Xa11_02825	2689.19		Xa21_02925	1219.5		Xa26_02630	2602.77
OrtGroup289	ribosomal protein	30S ribosomal protein S9	Xa04_01155	1156.16		Xa11_01475	2001.75		Xa21_01480	1281.12		Xa26_01500	1289.07
OrtGroup465	ribosomal protein	50S ribosomal protein L17	Xa04_02405	1088.22		Xa11_02940	1731.64		Xa21_03040	1498.67		Xa26_02745	1455.27
OrtGroup108	ribosomal protein	30S ribosomal protein S18	Xa04_08555	1071.19		Xa11_09035	1776.14		Xa21_09310	1018.14		Xa26_09120	1121.25
OrtGroup458	ribosomal protein	50S ribosomal protein L18	Xa04_02355	1060.31		Xa11_02895	1730.1		Xa21_02995	1045.29		Xa26_02700	1499.45
OrtGroup744	ribosomal protein	50S ribosomal protein L27	Xa04_04360	903.16		Xa11_04905	1933.78		Xa21_04985	945.61		Xa26_04710	1648.21
OrtGroup766	ribosomal protein	30S ribosomal protein S16	Xa04_04530	877.5		Xa11_05075	1850.58		Xa21_05155	1066.87		Xa26_04880	1236.16
OrtGroup1279	ribosomal protein	50S ribosomal protein L9	Xa04_08550	815.51		Xa11_09030	1808.15		Xa21_09305	744.61		Xa26_09115	1503.1
OrtGroup113	ribosomal protein	50S ribosomal protein L34	Xa04_15940	702.92		Xa11_16560	2382.48		Xa21_16825	1029.64		Xa26_16580	1667.72
OrtGroup133	high expression	tetratricopeptide repeat protein	Xa04_00035	1165.76		Xa11_00035	2137.25		Xa21_00035	1325.58		Xa26_00035	1413.92
OrtGroup896	high expression	glycine zipper 2TM domain-containing protein	Xa04_05535	1174.17		Xa11_06055	2330.86		Xa21_06115	1033.45		Xa26_05835	2131.84
OrtGroup1496	high expression	H-NS histone family protein	Xa04_10275	1519.07		Xa11_10765	1995.09		Xa21_11035	1962.05		Xa26_10855	1562.06
OrtGroup1316	high expression	MtnX-like HAD-IB family phosphatase	Xa04_08800	764.86		Xa11_09280	1596.2		Xa21_09560	930.57		Xa26_09365	1489.51
OrtGroup566	high expression	succinate--CoA ligase subunit alpha	Xa04_03080	1241.16		Xa11_03620	1500.12		Xa21_03725	1414.73		Xa26_03420	1747.65
OrtGroup1237	high expression	molecular chaperone DnaK	Xa04_08255	2160.5		Xa11_08740	1800.97		Xa21_09015	2417.54		Xa26_08485	1576.72
OrtGroup615	high expression	TolC family outer membrane protein	Xa04_03485	1052.97		Xa11_04030	1436.52		Xa21_04120	1073.33		Xa26_03840	1282.39
OrtGroup137	high expression	biopolymer transporter ExbD	Xa04_00055	2956.91		Xa11_00055	3371.27		Xa21_00055	3806.92		Xa26_00055	2771.46
OrtGroup892	high expression	cold-shock protein	Xa04_05510	1909.47		Xa11_06030	1646.58		Xa21_06090	2278.39		Xa26_05810	2137.14
OrtGroup433	high expression	preprotein translocase subunit SecE	Xa04_02210	873.49		Xa11_02750	1642.72		Xa21_02850	914.56		Xa26_02555	1401.6
OrtGroup522	high expression	membrane protein	Xa04_02800	875.38		Xa11_03335	1778.37		Xa21_03445	868.26		Xa26_03140	1225.55
OrtGroup730	high expression	polyketide cyclase	Xa04_04265	2680.22		Xa11_04815	2414.2		Xa21_04895	2584.8		Xa26_04620	2386.79
OrtGroup561	high expression	prepilin-type N-terminal cleavage/methylation domain-containing protein	Xa04_03055	4162.52		Xa11_03595	5262.07		Xa21_03700	4419.01		Xa26_03395	4105.46
OrtGroup829	high expression	glycine zipper 2TM domain-containing protein	Xa04_04940	1294.7		Xa11_05485	2038.24		Xa21_05560	1353.51		Xa26_05285	2545.96
OrtGroup886	high expression	hypothetical protein	Xa04_05470	1540.01		Xa11_05990	1684.31		Xa21_06050	1366.54		Xa26_05770	2227.73
OrtGroup1877	high expression	H-NS histone family protein	Xa04_13465	2762.22		Xa11_14080	3547.05		Xa21_14335	3368.78		Xa26_13785	2696.55
OrtGroup1952	high expression	hemin uptake protein HemP	Xa04_13965	1246.06		Xa11_14585	1586.17		Xa21_14835	927.41		Xa26_14290	2190.11
OrtGroup1695	high expression	peptidoglycan-associated lipoprotein Pal	Xa04_12140	7163.81		Xa11_12760	5782.9		Xa21_13020	8635.77		Xa26_12485	7007.41
OrtGroup1428	high expression	FKBP-type peptidyl-prolyl cis-trans isomerase	Xa04_09780	2870.91		Xa11_10270	4570.19		Xa21_10540	3188.56		Xa26_10355	3246.24
OrtGroup312	high expression	co-chaperone GroES	Xa04_01290	3418.12		Xa11_01615	2653.87		Xa21_01620	4054.93		Xa26_01640	2294.57
OrtGroup1315	high expression	aminotransferase class III-fold pyridoxal phosphate-dependent enzyme	Xa04_08795	1531.11		Xa11_09275	2524.32		Xa21_09550	2118.12		Xa26_09360	2664.66
OrtGroup1516	high expression	comea-related DNA uptake protein	Xa04_10445	2131.69		Xa11_11010	1957.32		Xa21_11285	2348.15		Xa26_11030	2884.83
OrtGroup136	high expression	biopolymer transporter ExbD	Xa04_00050	3720.92		Xa11_00050	3994		Xa21_00050	4428.3		Xa26_00050	3432.9
OrtGroup313	high expression	chaperonin GroEL	Xa04_01295	6404.58		Xa11_01620	4688.79		Xa21_01625	7631.81		Xa26_01645	4842.55
OrtGroup532	high expression	acyl carrier protein	Xa04_02860	5061.6		Xa11_03395	4618.62		Xa21_03505	6297.14		Xa26_03200	5731.74
OrtGroup609	high expression	helix-turn-helix transcriptional regulator	Xa04_03455	1694.85		Xa11_04000	1520.53		Xa21_04090	1908.24		Xa26_03810	1908.34
OrtGroup434	high expression	transcription termination/antitermination protein NusG	Xa04_02215	1233.13		Xa11_02755	2230.62		Xa21_02855	1621.43		Xa26_02560	1988.7
OrtGroup179	high expression	hypothetical protein	Xa04_00375	827.88		Xa11_00370	1789.18		Xa21_00370	1176.61		Xa26_00370	1832.62
OrtGroup565	high expression	ADP-forming succinate--CoA ligase subunit beta	Xa04_03075	1569.76		Xa11_03615	1755.06		Xa21_03720	1774.08		Xa26_03415	1645.85
OrtGroup120	high expression	HU family DNA-binding protein	Xa04_02670	4325.88		Xa11_03205	5460.77		Xa21_03315	4490.44		Xa26_03010	4842.55
OrtGroup443	high expression	elongation factor G	Xa04_02260	1356.96		Xa11_02800	1996.78		Xa21_02900	1553.02		Xa26_02605	1605.66
OrtGroup401	high expression	peroxiredoxin	Xa04_02005	1520.64		Xa11_02545	1567.34		Xa21_02645	1492.25		Xa26_02350	1866.26
OrtGroup2180	high expression	lipase	Xa04_15750	727.06		Xa11_16365	1493.33		Xa21_16630	749.98		Xa26_16385	1441.95
OrtGroup1775	high expression	cysteine synthase A	Xa04_12635	1186.57		Xa11_13255	1593.01		Xa21_13515	1251.55		Xa26_12980	1975.78
OrtGroup2599	high expression	translation initiation factor IF-3	Xa04_05195	1427.35		Xa11_05720	1876.4		Xa21_05780	1665.84		Xa26_05500	1542.83
OrtGroup2646	high expression	hypothetical protein	Xa04_00910	874.29		Xa11_01230	1525.46		Xa21_01230	854.94		Xa26_00900	1150.94
OrtGroup112	high expression	response regulator transcription factor	Xa04_00915	1201.79		Xa11_01235	1592.19		Xa21_01235	1371.56		Xa26_00905	1514.17
OrtGroup1390	high expression	preprotein translocase subunit YajC	Xa04_09495	707.52		Xa11_09980	1648.92		Xa21_10250	834.88		Xa26_10070	1245.9
OrtGroup464	high expression	DNA-directed RNA polymerase subunit alpha	Xa04_02400	2198.14		Xa11_02935	3925.85		Xa21_03035	2756.22		Xa26_02740	3967.25
OrtGroup752	high expression	ubiquinol oxidase subunit II	Xa04_04415	1010.2		Xa11_04960	1502.94		Xa21_05040	1403.09		Xa26_04765	1162.6
OrtGroup474	high expression	cell wall hydrolase	Xa04_02460	895.07		Xa11_02995	3214.71		Xa21_03095	943.35		Xa26_02800	1247.75
OrtGroup135	high expression	MotA/TolQ/ExbB proton channel family protein	Xa04_00045	4319.03		Xa11_00045	4691.35		Xa21_00045	5134.23		Xa26_00045	3973.14
OrtGroup828	very high expression	DNA-binding protein	Xa04_04935	8466.57		Xa11_05480	8683.17		Xa21_05555	8897.03		Xa26_05280	8570.62
OrtGroup1576	very high expression	hypothetical protein	Xa04_10865	7901.43		Xa11_11430	6352.15		Xa21_11705	8895.24		Xa26_11450	6573.2
OrtGroup480	very high expression	OmpA family protein	Xa04_02500	18547.7		Xa11_03035	16717		Xa21_03140	16437.2		Xa26_02840	21554.3
OrtGroup2036	very high expression	outer membrane beta-barrel protein	Xa04_14645	13892.2		Xa11_15270	24483.7		Xa21_15515	17929.3		Xa26_15275	15768.9
OrtGroup872	very high expression	cold-shock protein	Xa04_05365	6881.76		Xa11_05890	8109.15		Xa21_05950	7615.4		Xa26_05670	9723.34
OrtGroup2140	very high expression	Ax21 family protein	Xa04_15435	16829.8		Xa11_16050	14540.8		Xa21_16310	18280.1		Xa26_16065	19532.7
OrtGroup1778	very high expression	hypothetical protein	Xa04_12660	15864.6		Xa11_13280	17292.8		Xa21_13540	19442.9		Xa26_13005	19274.2

## Sheet: High Expression
Ortholog_Groups	Genral description	Product	Locus_Tag	TPM		Locus_Tag	TPM		Locus_Tag	TPM		Locus_Tag	TPM
OrtGroup112	high expression	response regulator transcription factor	Xa04_00915	1201.79		Xa11_01235	1592.19		Xa21_01235	1371.56		Xa26_00905	1514.17
OrtGroup117	high expression	translation initiation factor IF-1	Xa04_07065	726.24					Xa21_07635	1024.87		Xa26_07355	1204.8
OrtGroup120	high expression	HU family DNA-binding protein	Xa04_02670	4325.88		Xa11_03205	5460.77		Xa21_03315	4490.44		Xa26_03010	4842.55
OrtGroup126	high expression	NADH-quinone oxidoreductase subunit B							Xa21_05390	752.84
OrtGroup128	high expression	DNA polymerase III subunit beta							Xa21_00010	841.01
OrtGroup133	high expression	tetratricopeptide repeat protein	Xa04_00035	1165.76		Xa11_00035	2137.25		Xa21_00035	1325.58		Xa26_00035	1413.92
OrtGroup134	high expression	energy transducer TonB	Xa04_00040	1107.19		Xa11_00040	1489.12		Xa21_00040	1411.78
OrtGroup135	high expression	MotA/TolQ/ExbB proton channel family protein	Xa04_00045	4319.03		Xa11_00045	4691.35		Xa21_00045	5134.23		Xa26_00045	3973.14
OrtGroup136	high expression	biopolymer transporter ExbD	Xa04_00050	3720.92		Xa11_00050	3994		Xa21_00050	4428.3		Xa26_00050	3432.9
OrtGroup137	high expression	biopolymer transporter ExbD	Xa04_00055	2956.91		Xa11_00055	3371.27		Xa21_00055	3806.92		Xa26_00055	2771.46
OrtGroup143	high expression	aspartate/tyrosine/aromatic aminotransferase	Xa04_00090	786.29					Xa21_00090	832.21
OrtGroup150	high expression	outer membrane lipid asymmetry maintenance protein MlaD	Xa04_00150	939.14					Xa21_00150	1055.56
OrtGroup151	high expression	ABC transporter substrate-binding protein	Xa04_00155	1306.01					Xa21_00155	1269.17		Xa26_00155	1227.79
OrtGroup179	high expression	hypothetical protein	Xa04_00375	827.88		Xa11_00370	1789.18		Xa21_00370	1176.61		Xa26_00370	1832.62
OrtGroup180	high expression	Sec-independent protein translocase subunit TatA							Xa21_00375	805.71
OrtGroup246	high expression	ribonucleoside-diphosphate reductase subunit alpha							Xa21_00840	835.08
OrtGroup253	high expression	5-methyltetrahydropteroyltriglutamate--homocysteine S-methyltransferase	Xa04_00890	857.92					Xa21_00885	993.45
OrtGroup259	high expression	entericidin A/B family lipoprotein				Xa11_01290	2163.36					Xa26_01315	1631.84
OrtGroup260	high expression	entericidin A/B family lipoprotein				Xa11_01295	1843.45					Xa26_01320	1584.33
OrtGroup263	high expression	hypothetical protein	Xa04_00990	1662					Xa21_01310	1610.75		Xa26_01335	1707.37
OrtGroup284	high expression	cAMP-activated global transcriptional regulator CRP	Xa04_01130	816.71					Xa21_01455	843.83
OrtGroup285	high expression	adenosylmethionine decarboxylase	Xa04_01135	811.61					Xa21_01460	948.14
OrtGroup291	high expression	bacterioferritin	Xa04_01175	725.48		Xa11_01495	1410.09
OrtGroup292	high expression	bacterioferritin	Xa04_01180	1094.79					Xa21_01505	1387.68
OrtGroup312	high expression	co-chaperone GroES	Xa04_01290	3418.12		Xa11_01615	2653.87		Xa21_01620	4054.93		Xa26_01640	2294.57
OrtGroup320	high expression	pyruvate dehydrogenase (acetyl-transferring), homodimeric type	Xa04_01385	896.01					Xa21_01715	1009.6
OrtGroup358	high expression	outer membrane protein transport protein	Xa04_01695	1588.29					Xa21_02335	1907.71
OrtGroup380	high expression	hypothetical protein	Xa04_01885	1660.36					Xa21_02525	1755.02		Xa26_02230	1458.31
OrtGroup387	high expression	SDR family oxidoreductase	Xa04_01935	879					Xa21_02575	1117.9
OrtGroup388	high expression	fumarylacetoacetate hydrolase family protein	Xa04_01940	792.99					Xa21_02580	961.62
OrtGroup401	high expression	peroxiredoxin	Xa04_02005	1520.64		Xa11_02545	1567.34		Xa21_02645	1492.25		Xa26_02350	1866.26
OrtGroup433	high expression	preprotein translocase subunit SecE	Xa04_02210	873.49		Xa11_02750	1642.72		Xa21_02850	914.56		Xa26_02555	1401.6
OrtGroup434	high expression	transcription termination/antitermination protein NusG	Xa04_02215	1233.13		Xa11_02755	2230.62		Xa21_02855	1621.43		Xa26_02560	1988.7
OrtGroup439	high expression	DNA-directed RNA polymerase subunit beta	Xa04_02240	1193.22					Xa21_02880	1473.53		Xa26_02585	1323.18
OrtGroup440	high expression	DNA-directed RNA polymerase subunit beta'	Xa04_02245	1445.24					Xa21_02885	1754.68		Xa26_02590	1481.36
OrtGroup443	high expression	elongation factor G	Xa04_02260	1356.96		Xa11_02800	1996.78		Xa21_02900	1553.02		Xa26_02605	1605.66
OrtGroup462	high expression	preprotein translocase subunit SecY	Xa04_02375	746.44					Xa21_03015	906.87
OrtGroup464	high expression	DNA-directed RNA polymerase subunit alpha	Xa04_02400	2198.14		Xa11_02935	3925.85		Xa21_03035	2756.22		Xa26_02740	3967.25
OrtGroup471	high expression	peptidylprolyl isomerase	Xa04_02435	1132.35					Xa21_03070	1290.48
OrtGroup472	high expression	malate dehydrogenase	Xa04_02445	946.84					Xa21_03080	1197.32
OrtGroup474	high expression	cell wall hydrolase	Xa04_02460	895.07		Xa11_02995	3214.71		Xa21_03095	943.35		Xa26_02800	1247.75
OrtGroup481	high expression	hypothetical protein	Xa04_02505	1062					Xa21_03145	1067.58
OrtGroup500	high expression	isocitrate dehydrogenase	Xa04_02615	845.06					Xa21_03260	845.94
OrtGroup502	high expression	ATP-dependent Clp endopeptidase proteolytic subunit ClpP	Xa04_02655	983.15					Xa21_03300	1162.36		Xa26_02995	1124.56
OrtGroup503	high expression	ATP-dependent Clp protease ATP-binding subunit ClpX	Xa04_02660	1216.8					Xa21_03305	1258.67		Xa26_03000	1204.81
OrtGroup504	high expression	endopeptidase La	Xa04_02665	791.7					Xa21_03310	830.48
OrtGroup519	high expression	YbaB/EbfC family nucleoid-associated protein	Xa04_02785	791.71					Xa21_03430	944.34
OrtGroup522	high expression	membrane protein	Xa04_02800	875.38		Xa11_03335	1778.37		Xa21_03445	868.26		Xa26_03140	1225.55
OrtGroup533	high expression	beta-ketoacyl-ACP synthase II	Xa04_02865	931.91					Xa21_03510	1061.36
OrtGroup548	high expression	Hsp20/alpha crystallin family protein	Xa04_02975	826.36					Xa21_03620	938.08
OrtGroup561	high expression	prepilin-type N-terminal cleavage/methylation domain-containing protein	Xa04_03055	4162.52		Xa11_03595	5262.07		Xa21_03700	4419.01		Xa26_03395	4105.46
OrtGroup565	high expression	ADP-forming succinate--CoA ligase subunit beta	Xa04_03075	1569.76		Xa11_03615	1755.06		Xa21_03720	1774.08		Xa26_03415	1645.85
OrtGroup566	high expression	succinate--CoA ligase subunit alpha	Xa04_03080	1241.16		Xa11_03620	1500.12		Xa21_03725	1414.73		Xa26_03420	1747.65
OrtGroup609	high expression	helix-turn-helix transcriptional regulator	Xa04_03455	1694.85		Xa11_04000	1520.53		Xa21_04090	1908.24		Xa26_03810	1908.34
OrtGroup615	high expression	TolC family outer membrane protein	Xa04_03485	1052.97		Xa11_04030	1436.52		Xa21_04120	1073.33		Xa26_03840	1282.39
OrtGroup616	high expression	protein-L-isoaspartate O-methyltransferase	Xa04_03490	805.02					Xa21_04125	875.45
OrtGroup629	high expression	inorganic diphosphatase	Xa04_03570	969.39					Xa21_04205	1245.17
OrtGroup633	high expression	adenylate kinase							Xa21_04230	976.61		Xa26_03950	1358.09
OrtGroup657	high expression	DNA-directed RNA polymerase subunit omega				Xa11_04310	1409.3		Xa21_04385	906.88
OrtGroup669	high expression	lytic murein transglycosylase B										Xa26_04175	1251.45
OrtGroup671	high expression	D-alanyl-D-alanine carboxypeptidase							Xa21_04460	834.33
OrtGroup677	high expression	glycine zipper 2TM domain-containing protein	Xa04_03875	790.36					Xa21_04505	870.29
OrtGroup698	high expression	thioredoxin domain-containing protein							Xa21_04660	758.8
OrtGroup716	high expression	aminomethyl-transferring glycine dehydrogenase	Xa04_04165	758.11					Xa21_04795	825.98
OrtGroup725	high expression	septum site-determining protein MinD	Xa04_04240	909.02					Xa21_04870	901.54
OrtGroup730	high expression	polyketide cyclase	Xa04_04265	2680.22		Xa11_04815	2414.2		Xa21_04895	2584.8		Xa26_04620	2386.79
OrtGroup752	high expression	ubiquinol oxidase subunit II	Xa04_04415	1010.2		Xa11_04960	1502.94		Xa21_05040	1403.09		Xa26_04765	1162.6
OrtGroup753	high expression	cytochrome o ubiquinol oxidase subunit III	Xa04_04425	1040.09					Xa21_05050	1305.44
OrtGroup754	high expression	cytochrome o ubiquinol oxidase subunit IV	Xa04_04430	1058.83					Xa21_05055	1459.5
OrtGroup800	high expression	NADH-quinone oxidoreductase subunit A							Xa21_05385	888.2
OrtGroup802	high expression	NADH-quinone oxidoreductase subunit NuoE	Xa04_04785	778.75					Xa21_05405	904.07
OrtGroup803	high expression	NADH-quinone oxidoreductase subunit NuoF	Xa04_04790	968.63					Xa21_05410	1081.06
OrtGroup804	high expression	NADH-quinone oxidoreductase subunit NuoG	Xa04_04795	748.25					Xa21_05415	826.55
OrtGroup806	high expression	NADH-quinone oxidoreductase subunit NuoI							Xa21_05425	781.41
OrtGroup814	high expression	translation initiation factor IF-2	Xa04_04850	711.67					Xa21_05470	885.25
OrtGroup817	high expression	polyribonucleotide nucleotidyltransferase	Xa04_04870	1299.33					Xa21_05490	1276.8
OrtGroup829	high expression	glycine zipper 2TM domain-containing protein	Xa04_04940	1294.7		Xa11_05485	2038.24		Xa21_05560	1353.51		Xa26_05285	2545.96
OrtGroup834	high expression	single-stranded DNA-binding protein	Xa04_04975	1166.09					Xa21_05595	1203.63		Xa26_05320	1390.6
OrtGroup852	high expression	integration host factor subunit alpha	Xa04_05220	1125.05					Xa21_05805	1349.2		Xa26_05525	1191.88
OrtGroup853	high expression	peptidase C1	Xa04_05245	922.44					Xa21_05830	1080.66		Xa26_05550	1499.77
OrtGroup855	high expression	1-deoxy-D-xylulose-5-phosphate synthase							Xa21_05840	856.18
OrtGroup859	high expression	hypothetical protein	Xa04_05285	714.66
OrtGroup881	high expression	superoxide dismutase	Xa04_05425	1942.81					Xa21_06005	1997.87		Xa26_05725	1535.22
OrtGroup886	high expression	hypothetical protein	Xa04_05470	1540.01		Xa11_05990	1684.31		Xa21_06050	1366.54		Xa26_05770	2227.73
OrtGroup892	high expression	cold-shock protein	Xa04_05510	1909.47		Xa11_06030	1646.58		Xa21_06090	2278.39		Xa26_05810	2137.14
OrtGroup896	high expression	glycine zipper 2TM domain-containing protein	Xa04_05535	1174.17		Xa11_06055	2330.86		Xa21_06115	1033.45		Xa26_05835	2131.84
OrtGroup902	high expression	hypothetical protein										Xa26_05890	1211
OrtGroup905	high expression	phosphopyruvate hydratase	Xa04_05605	1144.35					Xa21_06190	1285.17
OrtGroup915	high expression	ATP-dependent metallopeptidase FtsH/Yme1/Tma family protein							Xa21_06255	756.88
OrtGroup925	high expression	carbon storage regulator CsrA	Xa04_05720	776.63					Xa21_06305	863.01
OrtGroup932	high expression	hypothetical protein							Xa21_06360	767.57		Xa26_06075	1205.32
OrtGroup975	high expression	stringent starvation protein A	Xa04_06160	906.06					Xa21_06740	1057.8
OrtGroup1176	high expression	nucleoside-diphosphate kinase	Xa04_07825	901.54					Xa21_08585	1030.57
OrtGroup1180	high expression	UTP--glucose-1-phosphate uridylyltransferase GalU	Xa04_07845	704.6					Xa21_08605	811.16
OrtGroup1211	high expression	oligoribonuclease	Xa04_08100	739.21					Xa21_08860	928.84
OrtGroup1215	high expression	superoxide dismutase	Xa04_08120	858.37					Xa21_08880	1002.31
OrtGroup1230	high expression	2-oxoglutarate dehydrogenase E1 component	Xa04_08210	1020.48					Xa21_08970	1239.51
OrtGroup1231	high expression	dihydrolipoyllysine-residue succinyltransferase	Xa04_08215	1007.26					Xa21_08975	1191.06
OrtGroup1232	high expression	dihydrolipoyl dehydrogenase	Xa04_08220	891.27					Xa21_08980	933.58
OrtGroup1236	high expression	molecular chaperone DnaJ	Xa04_08250	786.02					Xa21_09010	819.47
OrtGroup1237	high expression	molecular chaperone DnaK	Xa04_08255	2160.5		Xa11_08740	1800.97		Xa21_09015	2417.54		Xa26_08485	1576.72
OrtGroup1238	high expression	nucleotide exchange factor GrpE	Xa04_08260	826.83					Xa21_09020	1099.13
OrtGroup1242	high expression	outer membrane protein assembly factor BamE	Xa04_08280	706.6					Xa21_09040	789.57
OrtGroup1313	high expression	acyl carrier protein	Xa04_08785	967.73					Xa21_09540	1118.54		Xa26_09350	1402.87
OrtGroup1314	high expression	beta-ketoacyl-[acyl-carrier-protein] synthase family protein	Xa04_08790	793.95					Xa21_09545	1026.07
OrtGroup1315	high expression	aminotransferase class III-fold pyridoxal phosphate-dependent enzyme	Xa04_08795	1531.11		Xa11_09275	2524.32		Xa21_09550	2118.12		Xa26_09360	2664.66
OrtGroup1316	high expression	MtnX-like HAD-IB family phosphatase	Xa04_08800	764.86		Xa11_09280	1596.2		Xa21_09560	930.57		Xa26_09365	1489.51
OrtGroup1334	high expression	succinate dehydrogenase flavoprotein subunit							Xa21_09750	797.47
OrtGroup1384	high expression	elongation factor P							Xa21_10210	809.62
OrtGroup1390	high expression	preprotein translocase subunit YajC	Xa04_09495	707.52		Xa11_09980	1648.92		Xa21_10250	834.88		Xa26_10070	1245.9
OrtGroup1398	high expression	hypothetical protein	Xa04_09560	917.92					Xa21_10320	1069.92
OrtGroup1401	high expression	molecular chaperone HtpG	Xa04_09575	1633.05					Xa21_10335	1851.13
OrtGroup1428	high expression	FKBP-type peptidyl-prolyl cis-trans isomerase	Xa04_09780	2870.91		Xa11_10270	4570.19		Xa21_10540	3188.56		Xa26_10355	3246.24
OrtGroup1437	high expression	hypothetical protein	Xa04_09835	822.4					Xa21_10595	948.33
OrtGroup1457	high expression	elongation factor Ts	Xa04_10000	813.28					Xa21_10760	834.41
OrtGroup1459	high expression	ribosome recycling factor	Xa04_10010	739.28					Xa21_10770	969.94		Xa26_10585	1297.7
OrtGroup1479	high expression	30S ribosomal protein THX							Xa21_10920	752.43
OrtGroup1487	high expression	2,3-diphosphoglycerate-dependent phosphoglycerate mutase	Xa04_10200	743.78					Xa21_10960	800.84
OrtGroup1496	high expression	H-NS histone family protein	Xa04_10275	1519.07		Xa11_10765	1995.09		Xa21_11035	1962.05		Xa26_10855	1562.06
OrtGroup1516	high expression	comea-related DNA uptake protein	Xa04_10445	2131.69		Xa11_11010	1957.32		Xa21_11285	2348.15		Xa26_11030	2884.83
OrtGroup1535	high expression	ribosome-associated translation inhibitor RaiA	Xa04_10560	1435.16					Xa21_11400	1422.57		Xa26_11145	1686.62
OrtGroup1575	high expression	serine hydrolase	Xa04_10860	894.1					Xa21_11700	892.52
OrtGroup1577	high expression	glycine cleavage system protein GcvH	Xa04_10875	1148.25					Xa21_11710	1278.75		Xa26_11455	1425.14
OrtGroup1618	high expression	DNA starvation/stationary phase protection protein	Xa04_11145	1083.64					Xa21_11975	1200.86		Xa26_11715	1247.22
OrtGroup1620	high expression	hypothetical protein										Xa26_11725	1271.39
OrtGroup1627	high expression	hypothetical protein	Xa04_11195	744.49					Xa21_12025	946.59
OrtGroup1639	high expression	fructose-bisphosphate aldolase class I	Xa04_11350	741.3					Xa21_12190	923.66
OrtGroup1640	high expression	pyruvate kinase							Xa21_12205	745.19
OrtGroup1643	high expression	type I glyceraldehyde-3-phosphate dehydrogenase	Xa04_11380	904.93					Xa21_12220	979.74
OrtGroup1673	high expression	citrate synthase	Xa04_11620	1480.03					Xa21_12465	1781.31		Xa26_12210	1356.69
OrtGroup1759	high expression	RidA family protein							Xa21_13420	775.13
OrtGroup1775	high expression	cysteine synthase A	Xa04_12635	1186.57		Xa11_13255	1593.01		Xa21_13515	1251.55		Xa26_12980	1975.78
OrtGroup1781	high expression	polymer-forming cytoskeletal protein										Xa26_13020	1911.33
OrtGroup1797	high expression	RNA polymerase sigma factor RpoE				Xa11_13385	1832.66					Xa26_13110	1871.03
OrtGroup1814	high expression	S9 family peptidase	Xa04_12930	767.02					Xa21_13805	853.34
OrtGroup1831	high expression	acyl-CoA desaturase	Xa04_13045	3038.33					Xa21_13915	3571.79		Xa26_13380	1381.07
OrtGroup1832	high expression	ferredoxin reductase	Xa04_13050	2571.43					Xa21_13920	3026.25		Xa26_13385	2378.26
OrtGroup1861	high expression	type II secretion system major pseudopilin GspG										Xa26_13685	1208.33
OrtGroup1877	high expression	H-NS histone family protein	Xa04_13465	2762.22		Xa11_14080	3547.05		Xa21_14335	3368.78		Xa26_13785	2696.55
OrtGroup1885	high expression	mannose-1-phosphate guanylyltransferase/mannose-6-phosphate isomerase	Xa04_13525	736.21					Xa21_14395	805.52
OrtGroup1892	high expression	hypothetical protein							Xa21_14430	752.27
OrtGroup1896	high expression	GDP-mannose 4,6-dehydratase	Xa04_13590	1013.49					Xa21_14460	1235.44
OrtGroup1952	high expression	hemin uptake protein HemP	Xa04_13965	1246.06		Xa11_14585	1586.17		Xa21_14835	927.41		Xa26_14290	2190.11
OrtGroup1957	high expression	methionine adenosyltransferase	Xa04_14000	851.73					Xa21_14870	1207.43		Xa26_14325	1132.14
OrtGroup1959	high expression	adenosylhomocysteinase							Xa21_14885	745.57
OrtGroup1968	high expression	DUF721 domain-containing protein				Xa11_14715	1527.15
OrtGroup1969	high expression	UDP-3-O-acyl-N-acetylglucosamine deacetylase	Xa04_14100	1141.45					Xa21_14970	1227.65		Xa26_14425	1418.49
OrtGroup1970	high expression	cell division protein FtsZ	Xa04_14105	937.27					Xa21_14975	1154.35
OrtGroup2008	high expression	hypothetical protein	Xa04_14485	1243.05					Xa21_15355	1373.98		Xa26_15115	1852.21
OrtGroup2027	high expression	F0F1 ATP synthase subunit beta	Xa04_14585	1059					Xa21_15455	1266.89
OrtGroup2028	high expression	F0F1 ATP synthase subunit gamma							Xa21_15460	761.18
OrtGroup2029	high expression	F0F1 ATP synthase subunit alpha	Xa04_14595	753.59					Xa21_15465	974.69
OrtGroup2031	high expression	F0F1 ATP synthase subunit B							Xa21_15475	853.2
OrtGroup2032	high expression	F0F1 ATP synthase subunit C	Xa04_14610	756.73					Xa21_15480	891.4
OrtGroup2035	high expression	dihydrolipoyllysine-residue acetyltransferase	Xa04_14630	727.14					Xa21_15500	878.53
OrtGroup2142	high expression	protein-export chaperone SecB	Xa04_15445	965.8					Xa21_16320	1189.4
OrtGroup2150	high expression	type I glutamate--ammonia ligase				Xa11_16130	1486.42
OrtGroup2180	high expression	lipase	Xa04_15750	727.06		Xa11_16365	1493.33		Xa21_16630	749.98		Xa26_16385	1441.95
OrtGroup2212	high expression	response regulator transcription factor							Xa21_03675	849.42
OrtGroup2224	high expression	hypothetical protein	Xa04_00900	1280.9					Xa21_00890	1475.3		Xa26_00890	1310.5
OrtGroup2278	high expression	cytochrome o ubiquinol oxidase subunit I	Xa04_04420	1253.67					Xa21_05045	1552.06
OrtGroup2298	high expression	glycine cleavage system protein R	Xa04_05765	1068.45					Xa21_06350	1207.81
OrtGroup2351	high expression	DUF3138 family protein	Xa04_09800	2936.44					Xa21_10560	3542.09		Xa26_10375	1929.77
OrtGroup2382	high expression	hypothetical protein	Xa04_12800	1085.12								Xa26_13145	1516.1
OrtGroup2397	high expression	YdcH family protein	Xa04_13630	2119.74					Xa21_14500	2305.2		Xa26_13950	2028.18
OrtGroup2418	high expression	peptidyl-dipeptidase Dcp	Xa04_15355	1057.75					Xa21_16230	1237.7		Xa26_15985	1144.65
OrtGroup2445	high expression	TonB-dependent receptor	Xa04_01550	1075.53					Xa21_02190	996.68
OrtGroup2453	high expression	Bax inhibitor-1/YccA family protein	Xa04_02620	777.84					Xa21_03265	821.37
OrtGroup2472	high expression	helix-turn-helix domain-containing protein							Xa21_06600	838.18
OrtGroup2599	high expression	translation initiation factor IF-3	Xa04_05195	1427.35		Xa11_05720	1876.4		Xa21_05780	1665.84		Xa26_05500	1542.83
OrtGroup2621	high expression	RNA polymerase-binding protein DksA	Xa04_09405	888.49					Xa21_10160	944.43
OrtGroup2646	high expression	hypothetical protein	Xa04_00910	874.29		Xa11_01230	1525.46		Xa21_01230	854.94		Xa26_00900	1150.94
OrtGroup2656	high expression	tol-pal system protein YbgF	Xa04_12135	1013.95					Xa21_13015	1140.79
OrtGroup313	very high expression	chaperonin GroEL	Xa04_01295	6404.58		Xa11_01620	4688.79		Xa21_01625	7631.81		Xa26_01645	4842.55
OrtGroup480	very high expression	OmpA family protein	Xa04_02500	18547.7		Xa11_03035	16717		Xa21_03140	16437.2		Xa26_02840	21554.3
OrtGroup532	very high expression	acyl carrier protein	Xa04_02860	5061.6		Xa11_03395	4618.62		Xa21_03505	6297.14		Xa26_03200	5731.74
OrtGroup828	very high expression	DNA-binding protein	Xa04_04935	8466.57		Xa11_05480	8683.17		Xa21_05555	8897.03		Xa26_05280	8570.62
OrtGroup872	very high expression	cold-shock protein	Xa04_05365	6881.76		Xa11_05890	8109.15		Xa21_05950	7615.4		Xa26_05670	9723.34
OrtGroup1576	very high expression	hypothetical protein	Xa04_10865	7901.43		Xa11_11430	6352.15		Xa21_11705	8895.24		Xa26_11450	6573.2
OrtGroup1695	very high expression	peptidoglycan-associated lipoprotein Pal	Xa04_12140	7163.81		Xa11_12760	5782.9		Xa21_13020	8635.77		Xa26_12485	7007.41
OrtGroup1778	very high expression	hypothetical protein	Xa04_12660	15864.6		Xa11_13280	17292.8		Xa21_13540	19442.9		Xa26_13005	19274.2
OrtGroup2036	very high expression	outer membrane beta-barrel protein	Xa04_14645	13892.2		Xa11_15270	24483.7		Xa21_15515	17929.3		Xa26_15275	15768.9
OrtGroup2140	very high expression	Ax21 family protein	Xa04_15435	16829.8		Xa11_16050	14540.8		Xa21_16310	18280.1		Xa26_16065	19532.7
OrtGroup2535	very high expression	phasin family protein	Xa04_13670	5546.05					Xa21_14540	6258.06		Xa26_13990	3502.89

## Sheet: Very High Expression
Ortholog_Groups	Genral description	Product	Locus_Tag	TPM		Locus_Tag	TPM		Locus_Tag	TPM		Locus_Tag	TPM
OrtGroup313	very high expression	chaperonin GroEL	Xa04_01295	6404.58					Xa21_01625	7631.81
OrtGroup480	very high expression	OmpA family protein	Xa04_02500	18547.7		Xa11_03035	16717		Xa21_03140	16437.2		Xa26_02840	21554.3
OrtGroup532	very high expression	acyl carrier protein	Xa04_02860	5061.6					Xa21_03505	6297.14		Xa26_03200	5731.74
OrtGroup828	very high expression	DNA-binding protein	Xa04_04935	8466.57		Xa11_05480	8683.17		Xa21_05555	8897.03		Xa26_05280	8570.62
OrtGroup872	very high expression	cold-shock protein	Xa04_05365	6881.76		Xa11_05890	8109.15		Xa21_05950	7615.4		Xa26_05670	9723.34
OrtGroup1576	very high expression	hypothetical protein	Xa04_10865	7901.43		Xa11_11430	6352.15		Xa21_11705	8895.24		Xa26_11450	6573.2
OrtGroup1695	very high expression	peptidoglycan-associated lipoprotein Pal	Xa04_12140	7163.81					Xa21_13020	8635.77		Xa26_12485	7007.41
OrtGroup1778	very high expression	hypothetical protein	Xa04_12660	15864.6		Xa11_13280	17292.8		Xa21_13540	19442.9		Xa26_13005	19274.2
OrtGroup2036	very high expression	outer membrane beta-barrel protein	Xa04_14645	13892.2		Xa11_15270	24483.7		Xa21_15515	17929.3		Xa26_15275	15768.9
OrtGroup2140	very high expression	Ax21 family protein	Xa04_15435	16829.8		Xa11_16050	14540.8		Xa21_16310	18280.1		Xa26_16065	19532.7
OrtGroup2535	very high expression	phasin family protein	Xa04_13670	5546					Xa21_14540	6258
